# Supplementary material for: Angiopoietin-like 4-Induced 3D Capillary Morphogenesis Correlates to Stabilization of Endothelial Adherens Junctions and Restriction of VEGF-Induced Sprouting
Source: Biomedicines. 2022 Jan 18;10(2):206. doi: 10.3390/biomedicines10020206 (PMC8869696; doi:10.3390/biomedicines10020206)
Supplement: Supplementary file 1 [file biomedicines-10-00206-s001.zip]

Archive with 2 entries (2 files):
- Liabotis, Supplementary File Final.pdf
- Video S1.mov
